# Supplementary material for: Identifying trauma patients with benefit from direct transportation to Level-1 trauma centers
Source: BMC Emerg Med. 2021 Aug 6;21:93. doi: 10.1186/s12873-021-00487-3 (PMC8344140; doi:10.1186/s12873-021-00487-3)
Supplement: Supplementary file 4 — Additional file 4: Figure S3. Patients who benefit with predicted benefit above 0 in 95% of the predictions from transportation to a Level-1 trauma center, following the models without (A) and with interaction terms (B). [file 12873_2021_487_MOESM4_ESM.zip]

Archive with 2 entries (2 files):
- eFigure 1AR2.jpg
- eFigure 1BR2.jpg
